# Supplementary material for: Jasmonate‐Activated AaWRKY9–AabHLH93/AabHLH93–AaMYB7 Complexes Balance Artemisinin Biosynthesis in Artemisia annua
Source: Plant Biotechnol J. 2025 Oct 28;24(3):1533–47. doi: 10.1111/pbi.70416 (PMC12946470; doi:10.1111/pbi.70416)
Supplement: Supplementary file 2 — Table S1: Primers used in this study. [file PBI-24-1533-s001.xlsx]

## Sheet: Sheet1
Table S1 Primers used in this study.
Primers	Purpose	Primer Sequence (5’-3’)
AabHLH93-FP	Cloning	ATGGAGTTCCACCATGGATTC
AabHLH93-RP	Cloning	TTAGAGACACTTTCCACCGTATC
AaMYB7-FP	Cloning	ATGGGAAGATCACCTTGTTGTG
AaMYB7-RP	Cloning	CTAAGCTTCTGTAGTCCAAAC
RT-Actin F	qRT-PCR	CCAGGCTGTTCAGTCTCTGTAT
RT-Actin R	qRT-PCR	CGCTCGGTAAGGATCTTCATCA
ADS F	qRT-PCR	AATGGGCAAATGAGGGACAC
ADS R	qRT-PCR	TTTCAAGGCTCGATGAACTATG
CYP71AV1 F	qRT-PCR	CGAGACTTTAACTGGTGAGATTGT
CYP71AV1 R	qRT-PCR	CGAAGCGACTGAAATGACTTTACT
DBR2 F	qRT-PCR	GCGGTGGTTACACTAGAGAACTT
DBR2 R	qRT-PCR	ATAATCAAAACTAGAGGAGTGACCC
ALDH1-RT-F	qRT-PCR	GGACTTGCCTCAGGTGTAT
ALDH1-RT-R	qRT-PCR	GTGCCTCTAATCCTTGTTC
AabHLH93-RT-FP	qRT-PCR	TTGATGTGGAGAGGAGAAATACCG
AabHLH93-RT-RP	qRT-PCR	TTTCCACCGTATCCTGCGTTCCTA
AaMYB7-RT-FP	qRT-PCR	CAACACATCTCAGACCGTCGCTAA
AaMYB7-RT-RP	qRT-PCR	GATGATGATGAGGATGAGGATGATG
﻿AaAOC-RT-FP	qRT-PCR	﻿GTCCTGCTTACCTACGGTTGGG
﻿AaAOC-RT-RP	qRT-PCR	﻿TTCTGTCGTGATGTATGCGCCT
﻿AaAOS-RT-FP	qRT-PCR	TGTTGAGGAGCCGCTACTACATAC
﻿AaAOS-RT-RP	qRT-PCR	TTCCACCACCGTGAACCTTGAT
﻿AaOPR3-RT-FP	qRT-PCR	ATGGGCAACTTCAATCTTTCTCAC
﻿AaOPR3-RT-RP	qRT-PCR	CCCTCGGTAATAAGAAAGCCAC
proAabHLH93-FP	Cloning	CTTTTCTGCTCGGCACACTT
proAabHLH93-RP	Cloning	TGCTAGTTAACTTTCTCTTT
proAaMYB7-FP	Cloning	﻿TAGAACGGACAATGGTCGGGA
proAaMYB7-RP	Cloning	﻿AAAGTTGCCACGTTTAAGGTCTG
proAabHLH93-HindIII-FP	Construction	CGGTATCGATAAGCTTCTTTTCTGCTCGGCACACTT
proAabHLH93-PstI-RP	Construction	ATCCCCCGGGCTGCAGTGCTAGTTAACTTTCTCTTT
﻿proAaMYB7-PstI-F	Construction	﻿AACTGCAGTAGAACGGACAATGGGTCGGG
﻿proAaMYB7-BamHI-R	Construction	﻿CGGGATCCTTTTCTTTAATATTTTTTTATAATC
AabHLH93i-pTOPO-F	Construction	CACCAAAGTTGAAGGACAACCTTCAAAAAATC
﻿AabHLH93i-pTOPO-R	Construction	GAGACACTTTCCACCGTATC
﻿AaMYB7i-pTOPO-F	Construction	﻿CACCACACATCTCAGACCGTCGCTAAT
﻿AaMYB7i-pTOPO-R	Construction	﻿TGTTGACCTTGTGGTTGCATGTA
pHB-AabHLH93-YFP-FP	Construction	TCTCTCTCTAAGCTTGGATCCATGGAGTTCCACCATGGATTC
pHB-AabHLH93-YFP-RP	Construction	GCCCTTGCTCACCATACTAGTGAGACACTTTCCACCGTATCCTG
pHB-AabHLH93-FLAG-FP	Construction	CAGCCCGGGGGATCCATGGAGTTCCACCATGGATTC
pHB-AabHLH93-FLAG-RP	Construction	GATACCGTCACTAGTGAGACACTTTCCACCGTATCCTG
pHB-AaJAZ9-YFP-FP	Construction	TCTCTCTCTAAGCTTGGATCCATGTTGAGATCACCCTCGGT
pHB-AaJAZ9-YFP-RP	Construction	GCCCTTGCTCACCATACTAGTATGCAAAGACAAGTCTCCTTG
flag-WRKY9-BamHI-FP	Construction	CAGCCCGGGGGATCCATGGCAAGAGAAGAAGACAA
flag-WRKY9-SacI-RP	Construction	GATCAATTCGAGCTCCTAACCACTTCTCGAGAGAG
pHB-﻿AaMYB7-YFP-FP	Construction	TCTCTCTCTAAGCTTGGATCCATGGGAAGATCACCTTGTTGTG
pHB-﻿AaMYB7-YFP-RP	Construction	GCCCTTGCTCACCATACTAGTAGCTTCTGTAGTCCAAACACCAG
pB42AD-AabHLH93-FP	Y1H	GCCTCTCCCGAATTCATGGAGTTCCACCATGGATTC
pB42AD-AabHLH93-RP	Y1H	CCAAAGCTTCTCGAGTTAGAGACACTTTCCACCGTATC
proADS-E-box1-FP	Y1H	aattcTCATAGCAGATGAATAACTCATAGCAGATGAATAACTCATAGCAGATGAATAAc
proADS-E-box1-RP	Y1H	tcgagTTATTCATCTGCTATGAGTTATTCATCTGCTATGAGTTATTCATCTGCTATGAg
proADS-E-box2-FP	Y1H	aattcCATATCAAATGAATCACATATCAAATGAATCACATATCAAATGAATCAc
proADS-E-box2-RP	Y1H	tcgagTGATTCATTTGATATGTGATTCATTTGATATGTGATTCATTTGATATGg
proADS-E-box3-FP	Y1H	aattcAAGCACATATGCCTTCAAGCACATATGCCTTCAAGCACATATGCCTTCc
proADS-E-box3-RP	Y1H	tcgagGAAGGCATATGTGCTTGAAGGCATATGTGCTTGAAGGCATATGTGCTTg
proADS-E-box4-FP	Y1H	aattcGCATGCAGTTGAGACAGCATGCAGTTGAGACAGCATGCAGTTGAGACAc
proADS-E-box4-RP	Y1H	tcgagTGTCTCAACTGCATGCTGTCTCAACTGCATGCTGTCTCAACTGCATGCg
proADS-E-box5-FP	Y1H	aattcTGGGTCAATTGGGGAGTGGGTCAATTGGGGAGTGGGTCAATTGGGGAGc
proADS-E-box5-RP	Y1H	tcgagCTCCCCAATTGACCCACTCCCCAATTGACCCACTCCCCAATTGACCCAg
proADS-E-box6-FP	Y1H	aattcAGGCCCAAATGGATTTAGGCCCAAATGGATTTAGGCCCAAATGGATTTc
proADS-E-box6-RP	Y1H	tcgagAAATCCATTTGGGCCTAAATCCATTTGGGCCTAAATCCATTTGGGCCTg
proADS-E-box7-FP	Y1H	aattcAAATTCAATTGTTTACCAAATTCAATTGTTTACCAAATTCAATTGTTTACCc
proADS-E-box7-RP	Y1H	tcgagGGTAAACAATTGAATTTGGTAAACAATTGAATTTGGTAAACAATTGAATTTg
proCYP-E-box1-FP	Y1H	aattcGTAAGCATTTGGATTGGTAAGCATTTGGATTGGTAAGCATTTGGATTGc
proCYP-E-box1-RP	Y1H	tcgagCAATCCAAATGCTTACCAATCCAAATGCTTACCAATCCAAATGCTTACg
proCYP-E-box2-FP	Y1H	aattcTTATACAACTGACATCTTATACAACTGACATCTTATACAACTGACATCc
proCYP-E-box2-RP	Y1H	tcgagGATGTCAGTTGTATAAGATGTCAGTTGTATAAGATGTCAGTTGTATAAg
proCYP-E-box3-FP	Y1H	aattcAATTCCAAATGGGGTAAATTCCAAATGGGGTAAATTCCAAATGGGGTAc
proCYP-E-box3-RP	Y1H	tcgagTACCCCATTTGGAATTTACCCCATTTGGAATTTACCCCATTTGGAATTg
proDBR2-E-box1-FP	Y1H	aattcTTTTTCAAATGACCCATTTTTCAAATGACCCATTTTTCAAATGACCCAc
proDBR2-E-box1-RP	Y1H	tcgagTGGGTCATTTGAAAAATGGGTCATTTGAAAAATGGGTCATTTGAAAAAg
proDBR2-E-box2-FP	Y1H	aattcGGTGCCAACTGTAACAGGTGCCAACTGTAACAGGTGCCAACTGTAACAc
proDBR2-E-box2-RP	Y1H	tcgagTGTTACAGTTGGCACCTGTTACAGTTGGCACCTGTTACAGTTGGCACCg
proDBR2-E-box3-FP	Y1H	aattcGTCATCAACTGATCATGTCATCAACTGATCATGTCATCAACTGATCATc
proDBR2-E-box3-RP	Y1H	tcgagATGATCAGTTGATGACATGATCAGTTGATGACATGATCAGTTGATGACg
proDBR2-E-box4-FP	Y1H	aattcGACGGCATATGTGGTCGACGGCATATGTGGTCGACGGCATATGTGGTCc
proDBR2-E-box4-RP	Y1H	tcgagGACCACATATGCCGTCGACCACATATGCCGTCGACCACATATGCCGTCg
proDBR2-E-box5-FP	Y1H	aattcATTTACAGTTGTGTATATTTACAGTTGTGTATATTTACAGTTGTGTATc
proDBR2-E-box5-RP	Y1H	tcgagATACACAACTGTAAATATACACAACTGTAAATATACACAACTGTAAATg
proDBR2-E-box6-FP	Y1H	aattcCGTGACATGTGAAATTCGTGACATGTGAAATTCGTGACATGTGAAATTc
proDBR2-E-box6-RP	Y1H	tcgagAATTTCACATGTCACGAATTTCACATGTCACGAATTTCACATGTCACGg
proALDH1-E-box1-FP	Y1H	aattcATATACAACTGTGGGGATATACAACTGTGGGGATATACAACTGTGGGGc
proALDH1-E-box1-RP	Y1H	tcgagCCCCACAGTTGTATATCCCCACAGTTGTATATCCCCACAGTTGTATATg
proALDH1-E-box2-FP	Y1H	aattcACAATCAAATGCCTTTACAATCAAATGCCTTTACAATCAAATGCCTTTc
proALDH1-E-box2-RP	Y1H	tcgagAAAGGCATTTGATTGTAAAGGCATTTGATTGTAAAGGCATTTGATTGTg
proALDH1-E-box3-FP	Y1H	aattcATGCGCAATTGGAGCTATGCGCAATTGGAGCTATGCGCAATTGGAGCTc
proALDH1-E-box3-RP	Y1H	tcgagAGCTCCAATTGCGCATAGCTCCAATTGCGCATAGCTCCAATTGCGCATg
proADS-G-box-FP	Y1H	aattcTATAACACATGCATACTATAACACATGCATACTATAACACATGCATACc
proADS-G-box-RP	Y1H	tcgagGTATGCATGTGTTATAGTATGCATGTGTTATAGTATGCATGTGTTATAg
proCYP-G-box1-FP	Y1H	aattcCTAACACACGTATAGCACTAACACACGTATAGCACTAACACACGTATAGCAc
proCYP-G-box1-RP	Y1H	tcgagTGCTATACGTGTGTTAGTGCTATACGTGTGTTAGTGCTATACGTGTGTTAGg
proCYP-G-box2-FP	Y1H	aattcaattcATCTTTTACGTGTCAATATCTTTTACGTGTCAATATCTTTTACGTGTCAATc
proCYP-G-box2-RP	Y1H	tcgagATTGACACGTAAAAGATATTGACACGTAAAAGATATTGACACGTAAAAGATg
proCYP-G-box3-FP	Y1H	aattcCAAACCACGTAAGTTTTCAAACCACGTAAGTTTTCAAACCACGTAAGTTTTc
proCYP-G-box3-RP	Y1H	tcgagAAAACTTACGTGGTTTGAAAACTTACGTGGTTTGAAAACTTACGTGGTTTGg
proALDH1-G-box1-FP	Y1H	aattcTCTGACACTTGTCAGATCTGACACTTGTCAGATCTGACACTTGTCAGAc
proALDH1-G-box1-RP	Y1H	tcgagTCTGACAAGTGTCAGATCTGACAAGTGTCAGATCTGACAAGTGTCAGAg
proALDH1-G-box2-FP	Y1H	aattcTTTTTCAAGTGACAAATTTTTCAAGTGACAAATTTTTCAAGTGACAAAc
proALDH1-G-box2-RP	Y1H	tcgagTTTGTCACTTGAAAAATTTGTCACTTGAAAAATTTGTCACTTGAAAAAg
pCold-KpnI-sumo-AabHLH93-FP	EMSA	CTGGAGCTCGGTACCATGGAGTTCCACCATGGATTC
pCold-BamHI-sumo-AabHLH93-RP	EMSA	CTTGAATTCGGATCCTTAGAGACACTTTCCACCGTATC
proCYP-G-probe-lable-FP	EMSA	TAAATTCATATCTTTTACGTGTCAATTTCTTGACTTTA
proCYP-G-probe-RP	EMSA	TAAAGTCAAGAAATTGACACGTAAAAGATATGAATTTA
proCYP-G-probe-FP	EMSA	TAAATTCATATCTTTTACGTGTCAATTTCTTGACTTTA
proCYP-G-mutant-probe-lable-FP	EMSA	TAAATTCATATCTTTTttttGTCAATTTCTTGACTTTA
proCYP-G-mutant-probe-RP	EMSA	TAAAGTCAAGAAATTGACAaaaaAAAGATATGAATTTA
AD-AabHLH93-EcoRI-FP	Y2H	GAGGCCAGTGAATTCATGGAGTTCCACCATGGATTC
AD-AabHLH93-BamHI-FP	Y2H	GAGGCCAGTGAATTCATGATTGAGAAAATTAAACACAT
AD-AabHLH93-EcoRI-△C1-FP	Y2H	GAGGCCAGTGAATTCATGGAGTTCCACCATGGATTC
AD-AabHLH93-BamHI-△C1-RP	Y2H	GAGCTCGATGGATCCTTAACTATTTTTACCATTCTTTC
AD-AabHLH93-EcoRI-△C2-FP	Y2H	GAGGCCAGTGAATTCATGGAGTTCCACCATGGATTC
AD-AabHLH93-BamHI-△C2-RP	Y2H	GAGCTCGATGGATCCTTACAACTCCTTCATGTAGTCTA
AD-AabHLH93-EcoRI-△N1-FP	Y2H	GAGGCCAGTGAATTCATGAAAGTTGAAGGACAACCTTC
AD-AabHLH93-BamHI-△N1-RP	Y2H	GAGCTCGATGGATCCTTAGAGACACTTTCCACCGT
AD-AabHLH93-EcoRI-△N2-FP	Y2H	GAGGCCAGTGAATTCATGATTGAGAAAATTAAACACAT
AD-AabHLH93-BamHI-△N2-RP	Y2H	GAGCTCGATGGATCCTTAGAGACACTTTCCACCGT
AD-WRKY9-EcoRI-△C1-FP	Y2H	GAGGCCAGTGAATTCATGGCAAGAGAAGAAGACAA
AD-WRKY9-BamHI-△C1-RP	Y2H	GAGCTCGATGGATCCCTATGCAGTGGCGCCCACAGGT
AD-WRKY9-EcoRI-△C2-FP	Y2H	GAGGCCAGTGAATTCATGGCAAGAGAAGAAGACAA
AD-WRKY9-BamHI-△C2-RP	Y2H	GAGCTCGATGGATCCCTATTCACATCTTGCCCTTACTG
AD-WRKY9-EcoRI-△N1-FP	Y2H	GAGGCCAGTGAATTCATGGCTGCCACAATGAATGATGG
AD-WRKY9-BamHI-△N1-RP	Y2H	GAGCTCGATGGATCCCTAACCACTTCTCGAGAGAG
AD-WRKY9-EcoRI-△N2-FP	Y2H	GAGGCCAGTGAATTCATGGCTTCAACAACATCTGC
AD-WRKY9-BamHI-△N2-RP	Y2H	GAGCTCGATGGATCCCTAACCACTTCTCGAGAGAG
AD-AaMYB7-EcoRI-FP	Y2H	GAGGCCAGTGAATTCATGGGAAGATCACCTTGTTGTG
AD-AaMYB7-BamHI-FP	Y2H	GAGCTCGATGGATCCCTAAGCTTCTGTAGTCCAAAC
BD-AaMYB7-EcoRI-FP	Y2H	ATGGAGGCCGAATTCATGGGAAGATCACCTTGTTGTG
BD-AaMYB7-BamHI-FP	Y2H	CAGGTCGACGGATCCCTAAGCTTCTGTAGTCCAAAC
cYFP-WRKY9-SacI-FP	BiFC	CTGTACAAGGAGCTCATGGCAAGAGAAGAAGACAAT
cYFP-WRKY9-XbaI-RP	BiFC	GAACGAAAGCTCTAGACTAACCACTTCTCGAGAGAG
nYFP-AabHLH93-SmaI-FP	BiFC	ATTACAGGTACCCGGGATGGAGTTCCACCATGGATT
nYFP-AabHLH93-XbaI-RP	BiFC	CGCCGTCGACTCTAGAGAGACACTTTCCACCGTATC
cYFP-AabHLH93-SacI-FP	BiFC	GGACGCCGGCGGATCCATGGAGTTCCACCATGGATT
cYFP-AabHLH93-XbaI-RP	BiFC	AGCTCTGCAGGTCGACGAGACACTTTCCACCGTATC
nYFP-AaMYB7-SmaI-FP	BiFC	ATTACAGGTACCCGGGATGGGAAGATCACCTTGTTG
nYFP-AaMYB7-XbaI-RP	BiFC	CGCCGTCGACTCTAGAAGCTTCTGTAGTCCAAACAC
cYFP-AaMYB7-SacI-FP	BiFC	GGACGCCGGCGGATCCATGGGAAGATCACCTTGTTG
cYFP-AaMYB7-XbaI-RP	BiFC	AGCTCTGCAGGTCGACAGCTTCTGTAGTCCAAACAC
JW771-WRKY9-KpnI-FP	Luciferase complementation assay	tacgcgtcccggggcggtaccATGGCAAGAGAAGAAGACAATAC
JW771-WRKY9-SalI-RP	Luciferase complementation assay	acgaaagctctgcaggtcgacCTAACCACTTCTCGAGAGAGATTC
JW772-WRKY9-BamHI-FP	Luciferase complementation assay	cgagctcggtacccgggatccATGGCAAGAGAAGAAGACAATAC
JW772-WRKY9-SalI-RP	Luciferase complementation assay	cgcgtacgagatctggtcgacACCACTTCTCGAGAGAGATTC
JW771-AaMYB7-KpnI-FP	Luciferase complementation assay	tacgcgtcccggggcggtaccATGGGAAGATCACCTTGTTGTG
JW771-AaMYB7-SalI-RP	Luciferase complementation assay	acgaaagctctgcaggtcgacCTAAGCTTCTGTAGTCCAAAC
JW772-AaMYB7-BamHI-FP	Luciferase complementation assay	cgagctcggtacccgggatccATGGGAAGATCACCTTGTTGTG
JW772-AaMYB7-SalI-RP	Luciferase complementation assay	cgcgtacgagatctggtcgacAGCTTCTGTAGTCCAAACACCAG
JW771-AabHLH93-KpnI-FP	Luciferase complementation assay	tacgcgtcccggggcggtaccATGGAGTTCCACCATGGATTC
JW771-AabHLH93-SalI-RP	Luciferase complementation assay	acgaaagctctgcaggtcgacTTAGAGACACTTTCCACCGTATC
JW772-AabHLH93-BamHI-FP	Luciferase complementation assay	cgagctcggtacccgggatccATGGAGTTCCACCATGGATTC
JW772-AabHLH93-SalI-RP	Luciferase complementation assay	cgcgtacgagatctggtcgacGAGACACTTTCCACCGTATCCTG
